# Supplementary material for: The Counterproductive Effect of Right Anodal/Left Cathodal Transcranial Direct Current Stimulation Over the Dorsolateral Prefrontal Cortex on Impulsivity in Methamphetamine Addicts
Source: Front Psychiatry. 2022 Jun 22;13:915440. doi: 10.3389/fpsyt.2022.915440 (PMC9257135; doi:10.3389/fpsyt.2022.915440)
Supplement: Supplementary file 1 [file Table_1.XLSX]

## Sheet: PartcipantIn
Age	Education	Group	ParticipantID	Type	health	hand	smoking2	rehabilitation	addiction	DSM	BPAQ	BPAQ_PA	BPAQ_VA	BPAQ_A	BPAQ_H	DERS	DERS_1	DERS_2	DERS_3	DERS_4	DERS_5	DERS_6	BEQ	BEQ_PE	BEQ_NE	BEQ_NI	BEQ_PIS	BEQ_NIS	BIS_NI	BIS_BI	BIS_CI	BIS	SAS	SDS
23	2	MA	2	tDCS	0	1	3	30	3	1	34	11	7	8	8	64	15	8	8	16	12	5	56	15	14	5	10	12	23	10	31	64	28	27
23	1	MA	3	sham	0	1	3	30	4	3	63	19	15	17	12	95	17	17	8	18	20	15	69	15	15	9	13	17	24	36	30	90	35	29
20	2	MA	5	sham	0	1	4	59	2	2	77	20	20	16	21	79	15	13	12	17	13	9	77	18	22	5	19	13	24	26	28	78	40	46
23	1	MA	7	sham	0	1	2	59	2	3	64	19	13	12	20	77	9	13	12	18	12	13	69	16	17	9	14	13	24	21	27	72	29	36
23	3	MA	8	tDCS	0	1	3	59	2	6	46	11	7	7	21	77	21	12	9	10	17	8	77	20	21	5	16	15	17	20	14	51	27	32
22	2	MA	9	sham	0	1	4	59	3	1	56	19	12	15	10	62	6	10	11	16	12	7	64	16	14	10	12	12	31	14	26	71	23	26
24	2	MA	10	tDCS	0	1	4	31	2	7	63	26	14	12	11	87	13	16	12	20	16	10	69	18	15	6	15	15	19	21	25	65	24	37
23	2	MA	11	tDCS	0	1	1	31	2	5	69	18	16	11	24	81	14	17	9	13	20	8	55	17	7	8	13	10	21	21	20	62	39	31
24	1	MA	12	tDCS	0	1	2	264	3	5	86	27	11	20	28	114	15	15	19	19	31	15	69	7	18	12	19	13	28	34	28	90	49	46
25	2	MA	13	tDCS	0	1	1	219	1	7	41	11	8	10	12	70	12	9	9	16	16	8	56	15	13	6	10	12	14	16	21	51	28	33
24	2	MA	16	tDCS	0	1	1	134	2	2	43	10	15	10	8	58	9	7	6	19	11	6	78	20	20	10	13	15	25	22	27	74	20	25
26	2	MA	17	sham	0	1	1	139	4	2	51	9	13	11	18	103	18	16	16	18	23	12	81	19	21	9	16	16	34	28	30	92	25	32
23	2	MA	18	tDCS	0	1	4	158	3	7	87	21	16	24	26	105	17	16	17	17	23	15	76	18	19	7	14	18	38	37	30	105	46	36
22	2	MA	19	tDCS	0	1	1	248	3	3	42	13	11	9	9	76	14	8	9	21	14	10	38	9	7	10	6	6	21	18	25	64	27	26
23	2	MA	20	tDCS	0	1	3	98	2	7	56	14	14	12	16	77	10	12	10	19	15	11	66	17	16	12	15	6	26	10	34	70	26	43
24	1	MA	21	sham	0	1	1	98	2	1	32	8	8	8	8	75	16	7	6	21	12	13	59	13	11	6	17	12	15	24	25	64	33	38
21	2	MA	22	sham	0	1	2	123	2	8	49	19	10	7	13	88	16	17	13	13	16	13	65	16	14	8	12	15	33	21	20	74	30	32
24	2	MA	23	tDCS	0	1	1	180	3	1	66	14	17	27	8	95	17	17	18	10	24	9	76	15	22	3	21	15	14	46	14	74	32	33
23	2	MA	24	tDCS	0	1	1	231	2	2	34	9	6	7	12	71	19	5	7	17	14	9	63	18	15	7	8	15	12	14	22	48	20	36
29	2	MA	25	sham	0	1	1	231	2	2	76	16	17	20	23	85	16	15	12	13	16	13	91	21	26	4	20	20	19	29	19	67	39	30
28	3	MA	29	tDCS	0	1	2	274	3	2	48	12	12	12	12	75	16	12	9	13	15	10	69	18	17	12	12	10	24	26	26	76	31	34
26	3	MA	30	sham	0	1	1	108	3	4	57	12	13	14	18	84	13	14	14	16	16	11	64	15	16	8	13	12	27	23	26	76	29	33
23	2	MA	31	sham	0	1	3	83	3	2	49	16	10	14	9	57	7	7	8	13	15	7	58	14	13	5	15	11	16	10	17	43	34	40
22	3	MA	35	tDCS	0	1	3	156	3	8	55	12	19	8	16	68	12	16	13	6	16	5	79	15	19	7	20	18	39	21	13	73	32	40
24	2	MA	37	tDCS	0	1	1	118	2	6	78	27	11	21	19	93	16	12	14	17	16	18	58	14	15	5	12	12	33	23	25	81	24	38
26	4	MA	38	tDCS	0	1	1	100	4	1	42	12	9	11	10	73	7	12	9	16	17	12	51	12	8	8	12	11	21	16	14	51	26	29
27	3	MA	41	sham	0	1	3	233	3	5	50	16	11	10	13	70	7	13	13	16	13	8	67	17	15	10	10	15	25	21	21	67	26	27
27	2	MA	42	sham	0	1	4	176	3	3	62	23	10	15	14	78	13	13	8	18	14	12	67	13	16	8	16	14	28	22	23	73	34	40
26	1	MA	43	tDCS	0	1	3	175	3	3	69	22	11	17	19	82	14	10	12	15	19	12	65	14	17	8	12	14	29	32	28	89	33	36
26	1	MA	44	tDCS	0	1	4	84	4	5	52	15	11	12	14	101	20	18	13	14	24	12	71	16	18	8	15	14	31	24	25	80	48	41
26	4	MA	46	tDCS	0	1	3	101	2	7	55	17	14	15	9	64	7	13	8	13	15	8	65	15	16	10	14	10	23	22	24	69	26	31
21	1	MA	47	sham	0	1	3	136	1	5	68	24	11	16	17	87	17	14	10	15	19	12	86	21	21	5	21	18	41	26	30	97	30	27
24	3	MA	48	tDCS	0	1	2	136	2	5	57	16	13	15	13	93	13	20	12	18	19	11	68	17	16	10	12	13	37	18	31	86	27	29
24	2	MA	49	sham	0	1	2	142	1	2	35	9	7	7	12	52	6	5	6	17	11	7	49	13	11	9	7	9	20	10	25	55	25	24
24	3	MA	51	tDCS	0	1	3	232	3	2	57	13	16	14	14	86	20	15	14	11	14	12	84	18	23	8	18	17	30	31	26	87	37	43
25	2	MA	52	sham	0	1	2	156	3	2	31	9	5	9	8	69	14	8	9	14	16	8	59	14	17	5	10	13	15	24	17	56	33	33
22	4	MA	54	sham	0	1	1	232	2	3	31	9	5	9	8	68	14	5	7	21	11	10	48	16	9	5	9	9	15	17	17	49	26	49
24	2	MA	55	tDCS	0	1	3	235	2	6	40	12	9	8	11	82	18	10	10	17	16	11	86	19	20	8	19	20	31	23	26	80	23	31
23	2	MA	56	sham	0	1	2	84	2	2	34	9	8	7	10	63	10	7	8	17	13	8	53	17	11	7	9	9	33	16	32	81	26	29
19	1	MA	58	sham	0	1	4	101	2	11	95	33	15	23	24	129	16	15	29	22	32	15	78	20	23	8	14	13	38	18	40	96	27	38
25	2	MA	60	sham	0	1	2	102	3	9	42	15	8	10	9	85	17	11	13	16	18	10	80	19	18	8	17	18	19	16	23	58	48	40
24	1	MA	61	sham	0	1	2	86	3	4	46	13	8	16	9	91	11	12	15	21	16	16	73	15	19	11	14	14	44	23	39	106	29	38
27	3	MA	62	tDCS	0	1	2	225	3	5	47	10	17	9	11	52	6	11	6	12	12	5	63	20	8	4	19	12	22	14	17	53	23	28
26	3	MA	63	sham	0	1	3	86	2	4	78	24	12	25	17	93	16	15	18	17	18	9	84	20	22	9	19	14	43	39	33	115	40	42
28	1	MA	67	sham	0	1	3	179	3	5	67	18	15	18	16	81	10	16	11	21	13	10	70	15	17	11	13	14	34	20	35	89	39	45
30	2	HC	82	healthy	0	1	3	NA	NA	NA	78	21	16	23	18	97	16	14	18	19	16	14	58	8	16	10	12	12	24	32	26	82	35	38
30	2	HC	95	healthy	0	1	1	NA	NA	NA	85	25	16	20	24	94	17	13	15	18	16	15	73	13	17	11	14	18	24	32	24	80	28	45
30	2	HC	103	healthy	0	1	3	NA	NA	NA	68	16	16	16	20	94	15	14	11	17	22	15	52	12	15	7	7	11	23	18	23	64	29	40
29	3	HC	106	healthy	0	1	3	NA	NA	NA	75	27	15	16	17	87	13	14	15	17	15	13	66	12	15	11	16	12	22	23	23	68	30	27
27	3	HC	109	healthy	0	1	2	NA	NA	NA	51	10	11	14	16	94	13	14	12	23	16	16	62	8	15	15	11	13	22	18	29	69	30	38
30	3	HC	128	healthy	0	1	1	NA	NA	NA	60	15	13	15	17	90	18	16	16	10	15	15	60	14	13	9	7	17	19	20	27	66	40	48
20	3	HC	140	healthy	0	1	1	NA	NA	NA	74	19	17	16	22	87	17	17	9	12	20	12	54	9	12	5	20	8	26	20	25	71	35	32
19	3	HC	141	healthy	0	1	2	NA	NA	NA	41	14	7	8	12	59	7	10	10	10	14	8	52	16	10	6	13	7	30	17	20	67	27	28
28	3	HC	142	healthy	0	1	3	NA	NA	NA	78	19	13	22	24	96	16	19	14	18	20	9	55	7	13	10	13	12	25	19	29	73	40	37
24	2	HC	143	healthy	0	1	3	NA	NA	NA	44	11	10	14	9	75	10	13	11	15	14	12	64	13	13	11	14	13	16	17	22	55	28	33
29	3	HC	144	healthy	0	1	3	NA	NA	NA	71	19	13	15	24	98	22	14	12	12	27	11	79	19	18	10	17	15	33	16	15	64	30	36
21	3	HC	145	healthy	0	1	1	NA	NA	NA	50	21	10	8	11	72	11	9	10	16	16	10	65	15	14	10	14	12	19	12	23	54	28	24
19	3	HC	146	healthy	0	1	2	NA	NA	NA	36	10	7	10	9	91	13	14	11	19	21	13	57	13	14	11	11	8	31	22	30	83	26	38
24	2	HC	147	healthy	0	1	2	NA	NA	NA	59	16	12	14	17	84	11	12	12	21	16	12	57	13	11	14	10	9	31	23	29	83	37	40
28	1	HC	148	healthy	0	1	3	NA	NA	NA	51	9	11	13	18	112	21	16	16	18	27	14	67	17	15	11	15	9	27	21	24	72	26	33
19	1	HC	149	healthy	0	1	2	NA	NA	NA	59	17	11	12	19	89	11	14	10	25	18	11	66	15	13	13	13	12	26	17	25	68	31	35
25	1	HC	150	healthy	0	1	3	NA	NA	NA	86	25	18	22	21	93	19	11	14	13	24	12	61	20	10	5	12	14	22	28	22	72	41	33
27	2	HC	151	healthy	0	1	2	NA	NA	NA	54	14	11	14	15	80	13	12	7	18	17	13	58	11	13	10	10	14	29	22	30	81	31	36
20	2	HC	153	healthy	0	1	0	NA	NA	NA	63	10	12	20	21	106	19	13	17	21	23	13	57	10	14	18	9	6	22	20	22	64	39	41
23	4	HC	154	healthy	0	1	0	NA	NA	NA	44	9	15	11	9	76	10	15	8	21	13	9	74	17	14	10	17	16	16	17	17	50	28	32
30	3	HC	155	healthy	0	1	1	NA	NA	NA	60	20	13	11	16	88	13	10	14	19	20	12	49	16	6	13	8	6	12	20	16	48	30	36
27	2	HC	156	healthy	0	1	2	NA	NA	NA	74	22	9	22	21	103	23	17	17	14	22	10	71	21	17	9	12	12	30	26	29	85	36	39
27	2	HC	157	healthy	0	1	4	NA	NA	NA	71	19	19	18	15	78	12	12	11	16	17	10	65	16	14	12	11	12	38	25	36	99	25	29
20	2	HC	158	healthy	0	1	1	NA	NA	NA	54	14	13	13	14	78	9	12	9	22	12	14	64	16	17	11	10	10	30	23	27	80	30	33

## Sheet: ManipulationCheck
ParticipantID	Session	StimulusType	Group	Type	ACC	RT
2	Base	Deviant	MA	tDCS	0.95	519.342
2	Base	Standard	MA	tDCS	0.99375	474.101
3	Base	Deviant	MA	sham	1	546.35
3	Base	Standard	MA	sham	1	533.006
5	Base	Deviant	MA	sham	0.95	547.526
5	Base	Standard	MA	sham	0.98125	492.051
7	Base	Deviant	MA	sham	0.55	463.909
7	Base	Standard	MA	sham	0.9875	368.196
8	Base	Deviant	MA	tDCS	0.925	580.73
8	Base	Standard	MA	tDCS	0.99375	470.258
9	Base	Deviant	MA	sham	0.675	444.519
9	Base	Standard	MA	sham	0.98125	389.408
10	Base	Deviant	MA	tDCS	0.875	567.714
10	Base	Standard	MA	tDCS	1	457.9
11	Base	Deviant	MA	tDCS	1	482.275
11	Base	Standard	MA	tDCS	0.9875	440.595
12	Base	Deviant	MA	tDCS	0.75	536.867
12	Base	Standard	MA	tDCS	0.94375	466.457
13	Base	Deviant	MA	tDCS	0.975	516.692
13	Base	Standard	MA	tDCS	0.99375	456.308
16	Base	Deviant	MA	tDCS	0.95	530.868
16	Base	Standard	MA	tDCS	0.9875	432.323
17	Base	Deviant	MA	sham	0.85	484.412
17	Base	Standard	MA	sham	0.99375	401.252
18	Base	Deviant	MA	tDCS	0.625	464.04
18	Base	Standard	MA	tDCS	0.99375	370.314
19	Base	Deviant	MA	tDCS	0.9	468.5
19	Base	Standard	MA	tDCS	0.99375	355.132
20	Base	Deviant	MA	tDCS	0.775	503.742
20	Base	Standard	MA	tDCS	0.98125	392.439
21	Base	Deviant	MA	sham	0.85	522.676
21	Base	Standard	MA	sham	1	428.719
22	Base	Deviant	MA	sham	0.775	459.129
22	Base	Standard	MA	sham	0.9875	353.335
23	Base	Deviant	MA	tDCS	1	546.125
23	Base	Standard	MA	tDCS	0.99375	455.491
24	Base	Deviant	MA	tDCS	0.975	571.128
24	Base	Standard	MA	tDCS	0.8875	486.718
25	Base	Deviant	MA	sham	0.95	587.421
25	Base	Standard	MA	sham	1	460.988
29	Base	Deviant	MA	tDCS	0.825	537.939
29	Base	Standard	MA	tDCS	0.99375	457.226
30	Base	Deviant	MA	sham	0.925	408.054
30	Base	Standard	MA	sham	0.99375	348.409
31	Base	Deviant	MA	sham	0.825	493.061
31	Base	Standard	MA	sham	1	392.525
35	Base	Deviant	MA	tDCS	0.8	435.812
35	Base	Standard	MA	tDCS	0.9875	360.443
37	Base	Deviant	MA	tDCS	0.925	508.892
37	Base	Standard	MA	tDCS	0.9875	421.462
38	Base	Deviant	MA	tDCS	1	428.8
38	Base	Standard	MA	tDCS	1	395.544
41	Base	Deviant	MA	sham	0.95	495
41	Base	Standard	MA	sham	1	427.512
42	Base	Deviant	MA	sham	0.95	465.737
42	Base	Standard	MA	sham	0.9875	427.43
43	Base	Deviant	MA	tDCS	0.675	510.519
43	Base	Standard	MA	tDCS	0.99375	374.138
44	Base	Deviant	MA	tDCS	0.95	473.789
44	Base	Standard	MA	tDCS	0.9875	393.582
46	Base	Deviant	MA	tDCS	0.95	490.132
46	Base	Standard	MA	tDCS	0.99375	412.73
47	Base	Deviant	MA	sham	0.975	564.077
47	Base	Standard	MA	sham	0.99375	464.176
48	Base	Deviant	MA	tDCS	0.975	528.641
48	Base	Standard	MA	tDCS	0.9875	429.443
49	Base	Deviant	MA	sham	1	586.725
49	Base	Standard	MA	sham	0.9875	617.114
51	Base	Deviant	MA	tDCS	0.925	579.541
51	Base	Standard	MA	tDCS	0.9875	462.949
52	Base	Deviant	MA	sham	0.95	486.158
52	Base	Standard	MA	sham	1	418.975
54	Base	Deviant	MA	sham	0.85	506.118
54	Base	Standard	MA	sham	0.98125	427.172
55	Base	Deviant	MA	tDCS	0.975	448.821
55	Base	Standard	MA	tDCS	0.99375	405.447
56	Base	Deviant	MA	sham	0.95	511.211
56	Base	Standard	MA	sham	0.9875	435.93
58	Base	Deviant	MA	sham	0.9	505.861
58	Base	Standard	MA	sham	0.99375	407.616
60	Base	Deviant	MA	sham	1	542.7
60	Base	Standard	MA	sham	0.99375	455.39
61	Base	Deviant	MA	sham	0.85	439.882
61	Base	Standard	MA	sham	0.98125	371.395
62	Base	Deviant	MA	tDCS	0.975	454.256
62	Base	Standard	MA	tDCS	1	369.256
63	Base	Deviant	MA	sham	0.975	497.538
63	Base	Standard	MA	sham	1	414.556
67	Base	Deviant	MA	sham	0.65	536.038
67	Base	Standard	MA	sham	0.95	403.967
82	Base	Deviant	HC	healthy	0.975	498.35
82	Base	Standard	HC	healthy	0.99375	443.344
95	Base	Deviant	HC	healthy	0.95	448.825
95	Base	Standard	HC	healthy	0.98125	386.144
103	Base	Deviant	HC	healthy	0.925	495.75
103	Base	Standard	HC	healthy	0.9875	521.675
106	Base	Deviant	HC	healthy	0.9	481.1
106	Base	Standard	HC	healthy	0.99375	494.569
109	Base	Deviant	HC	healthy	0.925	501.1
109	Base	Standard	HC	healthy	0.98125	463.6
128	Base	Deviant	HC	healthy	0.925	486.975
128	Base	Standard	HC	healthy	0.94375	470.306
140	Base	Deviant	HC	healthy	0.95	503.325
140	Base	Standard	HC	healthy	0.975	448.606
141	Base	Deviant	HC	healthy	0.925	572.6
141	Base	Standard	HC	healthy	0.96875	454.306
142	Base	Deviant	HC	healthy	1	568.35
142	Base	Standard	HC	healthy	0.975	465.594
143	Base	Deviant	HC	healthy	0.875	491.475
143	Base	Standard	HC	healthy	0.99375	444.312
144	Base	Deviant	HC	healthy	0.925	597.825
144	Base	Standard	HC	healthy	0.975	506.431
145	Base	Deviant	HC	healthy	0.95	531.525
145	Base	Standard	HC	healthy	0.99375	488.631
146	Base	Deviant	HC	healthy	0.875	495.475
146	Base	Standard	HC	healthy	0.9875	393.519
147	Base	Deviant	HC	healthy	0.975	491.25
147	Base	Standard	HC	healthy	1	438.137
148	Base	Deviant	HC	healthy	0.95	445.125
148	Base	Standard	HC	healthy	0.98125	418.788
149	Base	Deviant	HC	healthy	0.875	527.3
149	Base	Standard	HC	healthy	0.98125	462.956
150	Base	Deviant	HC	healthy	0.975	534.05
150	Base	Standard	HC	healthy	0.9875	469.094
151	Base	Deviant	HC	healthy	0.95	481.3
151	Base	Standard	HC	healthy	0.99375	428.906
153	Base	Deviant	HC	healthy	0.975	499.225
153	Base	Standard	HC	healthy	1	429.981
154	Base	Deviant	HC	healthy	1	612.5
154	Base	Standard	HC	healthy	1	569.388
155	Base	Deviant	HC	healthy	0.95	531.575
155	Base	Standard	HC	healthy	0.9875	490.863
156	Base	Deviant	HC	healthy	0.925	571.85
156	Base	Standard	HC	healthy	0.9875	494.85
157	Base	Deviant	HC	healthy	0.825	465.4
157	Base	Standard	HC	healthy	0.99375	482.144
158	Base	Deviant	HC	healthy	0.975	509.85
158	Base	Standard	HC	healthy	0.99375	454.012

## Sheet: EffectofTdcs
ParticipantID	Session	StimulusType	Group	Type	ACC	RT
2	Base	Deviant	MA	tDCS	0.95	519.342
2	Day1	Deviant	MA	tDCS	0.95	539.605
2	Day5	Deviant	MA	tDCS	0.95	527.158
2	Base	Standard	MA	tDCS	0.99375	474.101
2	Day1	Standard	MA	tDCS	0.9875	446.304
2	Day5	Standard	MA	tDCS	1	438.238
3	Base	Deviant	MA	sham	1	546.35
3	Day1	Deviant	MA	sham	1	552.475
3	Day5	Deviant	MA	sham	0.925	504
3	Base	Standard	MA	sham	1	533.006
3	Day1	Standard	MA	sham	0.99375	486.931
3	Day5	Standard	MA	sham	1	444.6
5	Base	Deviant	MA	sham	0.95	547.526
5	Day1	Deviant	MA	sham	0.9	558.222
5	Day5	Deviant	MA	sham	1	512.875
5	Base	Standard	MA	sham	0.98125	492.051
5	Day1	Standard	MA	sham	1	477.7
5	Day5	Standard	MA	sham	1	402.625
7	Base	Deviant	MA	sham	0.55	463.909
7	Day1	Deviant	MA	sham	0.475	426.895
7	Day5	Deviant	MA	sham	0.875	414.829
7	Base	Standard	MA	sham	0.9875	368.196
7	Day1	Standard	MA	sham	0.98125	365.777
7	Day5	Standard	MA	sham	0.99375	346.654
8	Base	Deviant	MA	tDCS	0.925	580.73
8	Day1	Deviant	MA	tDCS	0.9	616.639
8	Day5	Deviant	MA	tDCS	0.9	568.917
8	Base	Standard	MA	tDCS	0.99375	470.258
8	Day1	Standard	MA	tDCS	1	414.512
8	Day5	Standard	MA	tDCS	1	417.8
9	Base	Deviant	MA	sham	0.675	444.519
9	Day1	Deviant	MA	sham	0.925	510.297
9	Day5	Deviant	MA	sham	0.95	477.447
9	Base	Standard	MA	sham	0.98125	389.408
9	Day1	Standard	MA	sham	1	441.019
9	Day5	Standard	MA	sham	1	406
10	Base	Deviant	MA	tDCS	0.875	567.714
10	Day1	Deviant	MA	tDCS	0.95	603.921
10	Day5	Deviant	MA	tDCS	0.875	540.343
10	Base	Standard	MA	tDCS	1	457.9
10	Day1	Standard	MA	tDCS	1	473.7
10	Day5	Standard	MA	tDCS	1	413.731
11	Base	Deviant	MA	tDCS	1	482.275
11	Day1	Deviant	MA	tDCS	1	499.5
11	Day5	Deviant	MA	tDCS	0.925	460.486
11	Base	Standard	MA	tDCS	0.9875	440.595
11	Day1	Standard	MA	tDCS	1	439.506
11	Day5	Standard	MA	tDCS	0.99375	387.73
12	Base	Deviant	MA	tDCS	0.75	536.867
12	Day1	Deviant	MA	tDCS	0.825	546.182
12	Day5	Deviant	MA	tDCS	0.8	509.781
12	Base	Standard	MA	tDCS	0.94375	466.457
12	Day1	Standard	MA	tDCS	0.975	443.673
12	Day5	Standard	MA	tDCS	0.975	374.077
13	Base	Deviant	MA	tDCS	0.975	516.692
13	Day1	Deviant	MA	tDCS	1	445.35
13	Day5	Deviant	MA	tDCS	1	501.525
13	Base	Standard	MA	tDCS	0.99375	456.308
13	Day1	Standard	MA	tDCS	1	397.481
13	Day5	Standard	MA	tDCS	0.99375	408.566
16	Base	Deviant	MA	tDCS	0.95	530.868
16	Day1	Deviant	MA	tDCS	1	525.625
16	Day5	Deviant	MA	tDCS	0.95	476.711
16	Base	Standard	MA	tDCS	0.9875	432.323
16	Day1	Standard	MA	tDCS	0.9875	439.671
16	Day5	Standard	MA	tDCS	1	390.613
17	Base	Deviant	MA	sham	0.85	484.412
17	Day1	Deviant	MA	sham	0.875	486.457
17	Day5	Deviant	MA	sham	0.675	448.333
17	Base	Standard	MA	sham	0.99375	401.252
17	Day1	Standard	MA	sham	1	380
17	Day5	Standard	MA	sham	1	330.225
18	Base	Deviant	MA	tDCS	0.625	464.04
18	Day1	Deviant	MA	tDCS	0.825	563.545
18	Day5	Deviant	MA	tDCS	0.6	566.292
18	Base	Standard	MA	tDCS	0.99375	370.314
18	Day1	Standard	MA	tDCS	0.98125	407.885
18	Day5	Standard	MA	tDCS	0.9875	397.253
19	Base	Deviant	MA	tDCS	0.9	468.5
19	Day1	Deviant	MA	tDCS	0.575	565.783
19	Day5	Deviant	MA	tDCS	0.55	497.545
19	Base	Standard	MA	tDCS	0.99375	355.132
19	Day1	Standard	MA	tDCS	0.98125	365.331
19	Day5	Standard	MA	tDCS	1	345.425
20	Base	Deviant	MA	tDCS	0.775	503.742
20	Day1	Deviant	MA	tDCS	0.925	460.027
20	Day5	Deviant	MA	tDCS	0.375	446.733
20	Base	Standard	MA	tDCS	0.98125	392.439
20	Day1	Standard	MA	tDCS	0.98125	383.21
20	Day5	Standard	MA	tDCS	0.9875	330.367
21	Base	Deviant	MA	sham	0.85	522.676
21	Day1	Deviant	MA	sham	0.95	425
21	Day5	Deviant	MA	sham	0.875	433.314
21	Base	Standard	MA	sham	1	428.719
21	Day1	Standard	MA	sham	0.99375	361.409
21	Day5	Standard	MA	sham	1	344.581
22	Base	Deviant	MA	sham	0.775	459.129
22	Day1	Deviant	MA	sham	0.975	505.282
22	Day5	Deviant	MA	sham	0.95	493.447
22	Base	Standard	MA	sham	0.9875	353.335
22	Day1	Standard	MA	sham	0.99375	379.365
22	Day5	Standard	MA	sham	0.99375	345.73
23	Base	Deviant	MA	tDCS	1	546.125
23	Day1	Deviant	MA	tDCS	0.475	516.632
23	Day5	Deviant	MA	tDCS	0.075	568
23	Base	Standard	MA	tDCS	0.99375	455.491
23	Day1	Standard	MA	tDCS	0.99375	247.855
23	Day5	Standard	MA	tDCS	0.96875	230.794
24	Base	Deviant	MA	tDCS	0.975	571.128
24	Day1	Deviant	MA	tDCS	0.9	547.417
24	Day5	Deviant	MA	tDCS	0.775	520.774
24	Base	Standard	MA	tDCS	0.8875	486.718
24	Day1	Standard	MA	tDCS	0.98125	426.497
24	Day5	Standard	MA	tDCS	0.99375	344.396
25	Base	Deviant	MA	sham	0.95	587.421
25	Day1	Deviant	MA	sham	0.95	596.684
25	Day5	Deviant	MA	sham	0.975	561.256
25	Base	Standard	MA	sham	1	460.988
25	Day1	Standard	MA	sham	0.9875	465.538
25	Day5	Standard	MA	sham	0.99375	425.566
29	Base	Deviant	MA	tDCS	0.825	537.939
29	Day1	Deviant	MA	tDCS	0.85	520.059
29	Day5	Deviant	MA	tDCS	0.475	556.421
29	Base	Standard	MA	tDCS	0.99375	457.226
29	Day1	Standard	MA	tDCS	0.99375	430.673
29	Day5	Standard	MA	tDCS	0.975	367.545
30	Base	Deviant	MA	sham	0.925	408.054
30	Day1	Deviant	MA	sham	0.9	458.417
30	Day5	Deviant	MA	sham	0.975	463.949
30	Base	Standard	MA	sham	0.99375	348.409
30	Day1	Standard	MA	sham	1	374.406
30	Day5	Standard	MA	sham	0.99375	379.126
31	Base	Deviant	MA	sham	0.825	493.061
31	Day1	Deviant	MA	sham	0.9	486.583
31	Day5	Deviant	MA	sham	0.625	454.24
31	Base	Standard	MA	sham	1	392.525
31	Day1	Standard	MA	sham	1	394.856
31	Day5	Standard	MA	sham	1	333.369
35	Base	Deviant	MA	tDCS	0.8	435.812
35	Day1	Deviant	MA	tDCS	0.85	464.941
35	Day5	Deviant	MA	tDCS	0.85	442.794
35	Base	Standard	MA	tDCS	0.9875	360.443
35	Day1	Standard	MA	tDCS	0.9875	372.734
35	Day5	Standard	MA	tDCS	0.99375	358.195
37	Base	Deviant	MA	tDCS	0.925	508.892
37	Day1	Deviant	MA	tDCS	0.975	550.308
37	Day5	Deviant	MA	tDCS	0.9	590.361
37	Base	Standard	MA	tDCS	0.9875	421.462
37	Day1	Standard	MA	tDCS	1	425.137
37	Day5	Standard	MA	tDCS	0.99375	405.409
38	Base	Deviant	MA	tDCS	1	428.8
38	Day1	Deviant	MA	tDCS	0.925	483.865
38	Day5	Deviant	MA	tDCS	0.875	608.229
38	Base	Standard	MA	tDCS	1	395.544
38	Day1	Standard	MA	tDCS	1	419.081
38	Day5	Standard	MA	tDCS	0.9875	447.88
41	Base	Deviant	MA	sham	0.95	495
41	Day1	Deviant	MA	sham	1	464.625
41	Day5	Deviant	MA	sham	0.95	461.5
41	Base	Standard	MA	sham	1	427.512
41	Day1	Standard	MA	sham	1	384.15
41	Day5	Standard	MA	sham	1	367.569
42	Base	Deviant	MA	sham	0.95	465.737
42	Day1	Deviant	MA	sham	0.975	467.179
42	Day5	Deviant	MA	sham	1	466.875
42	Base	Standard	MA	sham	0.9875	427.43
42	Day1	Standard	MA	sham	1	428.113
42	Day5	Standard	MA	sham	1	432.8
43	Base	Deviant	MA	tDCS	0.675	510.519
43	Day1	Deviant	MA	tDCS	0.975	559.564
43	Day5	Deviant	MA	tDCS	0.975	570.487
43	Base	Standard	MA	tDCS	0.99375	374.138
43	Day1	Standard	MA	tDCS	0.9875	537.013
43	Day5	Standard	MA	tDCS	1	441.625
44	Base	Deviant	MA	tDCS	0.95	473.789
44	Day1	Deviant	MA	tDCS	0.7	483.964
44	Day5	Deviant	MA	tDCS	0.5	469.3
44	Base	Standard	MA	tDCS	0.9875	393.582
44	Day1	Standard	MA	tDCS	0.99375	356.491
44	Day5	Standard	MA	tDCS	0.99375	308.786
46	Base	Deviant	MA	tDCS	0.95	490.132
46	Day1	Deviant	MA	tDCS	0.95	493.447
46	Day5	Deviant	MA	tDCS	0.975	455.718
46	Base	Standard	MA	tDCS	0.99375	412.73
46	Day1	Standard	MA	tDCS	1	386.087
46	Day5	Standard	MA	tDCS	1	386.119
47	Base	Deviant	MA	sham	0.975	564.077
47	Day1	Deviant	MA	sham	1	513.3
47	Day5	Deviant	MA	sham	0.975	455.308
47	Base	Standard	MA	sham	0.99375	464.176
47	Day1	Standard	MA	sham	0.99375	424.616
47	Day5	Standard	MA	sham	1	346.613
48	Base	Deviant	MA	tDCS	0.975	528.641
48	Day1	Deviant	MA	tDCS	0.925	598.973
48	Day5	Deviant	MA	tDCS	0.9	578.111
48	Base	Standard	MA	tDCS	0.9875	429.443
48	Day1	Standard	MA	tDCS	0.975	453.353
48	Day5	Standard	MA	tDCS	1	377.488
49	Base	Deviant	MA	sham	1	586.725
49	Day1	Deviant	MA	sham	0.975	484.974
49	Day5	Deviant	MA	sham	0.975	466.026
49	Base	Standard	MA	sham	0.9875	617.114
49	Day1	Standard	MA	sham	0.9875	453.804
49	Day5	Standard	MA	sham	1	410.962
51	Base	Deviant	MA	tDCS	0.925	579.541
51	Day1	Deviant	MA	tDCS	0.95	490.553
51	Day5	Deviant	MA	tDCS	0.725	497.966
51	Base	Standard	MA	tDCS	0.9875	462.949
51	Day1	Standard	MA	tDCS	1	395.038
51	Day5	Standard	MA	tDCS	1	362.512
52	Base	Deviant	MA	sham	0.95	486.158
52	Day1	Deviant	MA	sham	0.975	514.513
52	Day5	Deviant	MA	sham	1	508.875
52	Base	Standard	MA	sham	1	418.975
52	Day1	Standard	MA	sham	1	413.55
52	Day5	Standard	MA	sham	1	399.15
54	Base	Deviant	MA	sham	0.85	506.118
54	Day1	Deviant	MA	sham	0.9	441.778
54	Day5	Deviant	MA	sham	0.875	434.2
54	Base	Standard	MA	sham	0.98125	427.172
54	Day1	Standard	MA	sham	0.99375	377.019
54	Day5	Standard	MA	sham	0.98125	339.433
55	Base	Deviant	MA	tDCS	0.975	448.821
55	Day1	Deviant	MA	tDCS	0.925	440.892
55	Day5	Deviant	MA	tDCS	0.875	430.114
55	Base	Standard	MA	tDCS	0.99375	405.447
55	Day1	Standard	MA	tDCS	1	371.556
55	Day5	Standard	MA	tDCS	0.99375	348.975
56	Base	Deviant	MA	sham	0.95	511.211
56	Day1	Deviant	MA	sham	0.975	513.385
56	Day5	Deviant	MA	sham	0.95	521.842
56	Base	Standard	MA	sham	0.9875	435.93
56	Day1	Standard	MA	sham	1	437.825
56	Day5	Standard	MA	sham	0.99375	371.541
58	Base	Deviant	MA	sham	0.9	505.861
58	Day1	Deviant	MA	sham	0.925	486.459
58	Day5	Deviant	MA	sham	0.95	469.632
58	Base	Standard	MA	sham	0.99375	407.616
58	Day1	Standard	MA	sham	0.9875	419.013
58	Day5	Standard	MA	sham	0.975	381.558
60	Base	Deviant	MA	sham	1	542.7
60	Day1	Deviant	MA	sham	1	541.525
60	Day5	Deviant	MA	sham	1	521.3
60	Base	Standard	MA	sham	0.99375	455.39
60	Day1	Standard	MA	sham	1	445.375
60	Day5	Standard	MA	sham	1	401.681
61	Base	Deviant	MA	sham	0.85	439.882
61	Day1	Deviant	MA	sham	0.725	467.724
61	Day5	Deviant	MA	sham	0.85	485
61	Base	Standard	MA	sham	0.98125	371.395
61	Day1	Standard	MA	sham	0.9875	341.525
61	Day5	Standard	MA	sham	1	351.613
62	Base	Deviant	MA	tDCS	0.975	454.256
62	Day1	Deviant	MA	tDCS	0.975	455.077
62	Day5	Deviant	MA	tDCS	0.975	491.59
62	Base	Standard	MA	tDCS	1	369.256
62	Day1	Standard	MA	tDCS	0.99375	387.019
62	Day5	Standard	MA	tDCS	0.99375	375.371
63	Base	Deviant	MA	sham	0.975	497.538
63	Day1	Deviant	MA	sham	0.9	475.167
63	Day5	Deviant	MA	sham	0.95	498.053
63	Base	Standard	MA	sham	1	414.556
63	Day1	Standard	MA	sham	0.99375	422.73
63	Day5	Standard	MA	sham	1	389.4
67	Base	Deviant	MA	sham	0.65	536.038
67	Day1	Deviant	MA	sham	0.75	551.133
67	Day5	Deviant	MA	sham	0.7	545.107
67	Base	Standard	MA	sham	0.95	403.967
67	Day1	Standard	MA	sham	0.98125	420.586
67	Day5	Standard	MA	sham	0.98125	415.127
